# Supplementary material for: Vaccine Hesitancy towards COVID-19 Vaccination: Investigating the Role of Information Sources through a Mediation Analysis
Source: Infect Dis Rep. 2021 Aug 12;13(3):712–23. doi: 10.3390/idr13030066 (PMC8395997; doi:10.3390/idr13030066)
Supplement: Supplementary file 1 [file idr-13-00066-s001.zip]

Archive with 1 entries (1 files):
- idr-1300922-supplementary.pdf
